# Supplementary material for: Computational Predictions and Evolutionary Analysis of LrK10 Kinase-Related Putative PSTOL1 Gene Homeologs in Wheat and Orthologs of Its Wild Relatives
Source: Int J Mol Sci. 2026 May 18;27(10):4513. doi: 10.3390/ijms27104513 (PMC13207577; doi:10.3390/ijms27104513)
Supplement: Supplementary file 1 [file ijms-27-04513-s001.zip]

Archive with 1 entries (1 files):
- ijms-4239674-supplementary.pdf
